# Supplementary material for: Circulating MicroRNA Biomarkers in Melanoma: Tools and Challenges in Personalised Medicine
Source: Biomolecules. 2018 Apr 26;8(2):21. doi: 10.3390/biom8020021 (PMC6022922; doi:10.3390/biom8020021)
Supplement: Supplementary file 1 [file biomolecules-08-00021-s001.zip]

Archive with 4 entries (4 files):
- Supplemental table 1 - Diagnostic biomarkers.docx
- Supplemental table 2- Prognostic biomarkers.docx
- Supplemental Table 3.docx
- Supplemental Methods.docx
